# Supplementary material for: Computed tomography myelography technique and spinal morphometry in healthy Yucatan pigs
Source: PLoS One. 2022 Apr 28;17(4):e0266396. doi: 10.1371/journal.pone.0266396 (PMC9049495; doi:10.1371/journal.pone.0266396)
Supplement: S1 Data — (XLSX) [file pone.0266396.s001.xlsx]

## Sheet: Raw data
Measurements mm2		VC mm2	VC mm2	VC mm2	VC average	DS	DS	DS	DS average	SC	SC	SC	SC average	Filling	SC:DS	SC:VC	DS:VC
Pig 1
57.7 kg	Pig 1: 1463	VC mm2	VC mm2	VC mm2	VC average	DS	DS	DS	DS average	SC	SC	SC	SC average	filling status
55.45 cm	T1	224.8	215.5	196.5	212.267	106.9	105.7	107.1	106.567	40.939	42.056	42.434	41.8097	NCE	0.392333	0.196968	0.502041
	T1-2	168.7	164.3	173.2	168.733	107.9	104.2	104.1	105.4	40.38	42.942	39.574	40.9653	NCE	0.388665	0.242782	0.624654
	T2	115	123.9	121.1	120	93.647	99.638	95.731	96.3387	38.076	39.586	36.161	37.941	NC	0.393829	0.316175	0.802822
	T2-3	124.6	133.1	149.3	135.667	85.554	70.451	74.1	76.7017	29.847	33.623	32.981	32.1503	NCE	0.419161	0.23698	0.565369
	T3	116.2	116	117.7	116.633	80.356	77.418	74.315	77.363	33.552	33.434	34.206	33.7307	NC	0.436005	0.289203	0.663301
	T3-4	129.4	138.7	130.9	133	67.301	71.648	75.582	71.5103	36.906	35.103	37.895	36.6347	NCE	0.512299	0.275449	0.537672
	T4	116.9	117.6	121.8	118.767	69.657	64.252	69.115	67.6747	35.045	37.595	33.33	35.3233	NC	0.521958	0.297418	0.569812
	T4-5	140.6	122.5	135.2	132.767	92.762	95.544	85.978	91.428	31.865	28.462	34.276	31.5343	C	0.344909	0.237517	0.688637
	T5	115.2	123.6	111.2	116.667	71.413	73.107	72.43	72.3167	35.652	34.527	34.422	34.867	C	0.482143	0.29886	0.619857
	T5-6	133.4	128.6	146.2	136.067	86.635	83.428	82.837	84.3	38.401	32.228	38.563	36.3973	CE	0.43176	0.267496	0.619549
	T6	130.2	131.7	130.5	130.8	79.238	76.119	74.31	76.5557	34.104	31.723	31.192	32.3397	CE	0.422433	0.247245	0.585288
	T6-7	153.6	142.2	159.4	151.733	83.822	79.832	80.233	81.2957	37.683	41.802	39.474	39.653	CE	0.487763	0.261333	0.53578
	T7	123.9	133.1	123.4	126.8	61.113	66.151	69.663	65.6423	28.618	29.332	28.702	28.884	C	0.440021	0.227792	0.517684
	T7-8	134.3	141.3	141.3	138.967	71.021	73.866	71.285	72.0573	30.709	29.732	27.575	29.3387	CE	0.407157	0.21112	0.518522
	T8	128.6	123.9	119.2	123.9	70.265	69.696	68.761	69.574	28.105	30.796	29.202	29.3677	CE	0.422107	0.237027	0.561533
	T8-9	128.5	131.2	123	127.567	72.536	70.514	66.936	69.9953	23.018	22.108	21.631	22.2523	C	0.317912	0.174437	0.548696
	T9	125.9	123.7	128.6	126.067	76.351	72.782	77.425	75.5193	22.072	22.878	23.342	22.764	CE	0.301433	0.180571	0.599043
	T9-10	134.2	142.4	146.4	141	59.903	62.576	60.601	61.0267	20.872	22.096	21.962	21.6433	CE	0.354654	0.153499	0.432813
	T10	129.7	127.7	117.7	125.033	68.793	65.725	72.627	69.0483	22.398	22.286	20.864	21.8493	CE	0.316435	0.174748	0.552239
	T10-11	103.9	100.9	113.8	106.2	52.588	60.096	54.827	55.837	21.342	21.213	23.451	22.002	CE	0.39404	0.207175	0.525772
	T11	118.3	115.9	116.5	116.9	67.149	61.643	63.498	64.0967	23.534	24.513	21.622	23.223	CE	0.362312	0.198657	0.548303
	T11-12	101	104.5	91.756	99.0853	60.296	61.858	52.43	58.1947	20.979	23.33	21.039	21.7827	CE	0.374307	0.219837	0.587319
	T12	108.4	107.8	104.4	106.867	71.525	74.353	75.347	73.7417	21.652	22.915	22.385	22.3173	CE	0.302642	0.208833	0.690034
	T12-13	113.6	117.3	134.9	121.933	62.031	63.422	64.481	63.3113	24.254	26.009	25.668	25.3103	CE	0.399776	0.207575	0.519229
	T13	104.6	106.4	120.7	110.567	52.491	57.051	56.702	55.4147	25.615	23.616	22.552	23.9277	CE	0.431793	0.216409	0.501188
	T13-14	113.1	101.69	99.796	104.862	68.528	72.133	66.215	68.9587	22.644	21.605	21.848	22.0323	C	0.319501	0.210108	0.657613
	T14	105.6	112.5	121.2	113.1	62.419	62.221	64.004	62.8813	22.026	22.843	22.551	22.4733	CE	0.357393	0.198703	0.55598
	T14-L1	107.2	107	99.11	104.437	72.953	74.078	77.737	74.9227	25.154	22.447	24.686	24.0957	CE	0.321607	0.23072	0.717398
	L1	121	125.3	120.8	122.367	69.316	70.95	66.846	69.0373	23.119	24.333	24.715	24.0557	CE	0.348444	0.196587	0.564184
	L1-2	103.3	109.4	119.3	110.667	74.522	68.462	72.629	71.871	24.148	24.43	24.545	24.3743	NCE	0.33914	0.22025	0.649437
	L2	141.1	138.8	144.1	141.333	92.691	89.161	87.174	89.6753	29.23	28.224	28.263	28.5723	c	0.31862	0.202163	0.634495
	L2-3	133.5	128	133.7	131.733	104.1	102.9	100.4	102.467	29.536	31.068	30.69	30.4313	C	0.296988	0.231007	0.777834
	L3	174.7	169.2	171	171.633	127.3	121	124.8	124.367	34.233	35.218	35.939	35.13	CE	0.282471	0.204681	0.724607
	L3-4	133.1	129.5	130.3	130.967	132.7	129.6	125.2	129.167	34.756	32.205	28.48	31.8137	C	0.246299	0.242914	0.986256
	L4	188.4	181.5	185.3	185.067	92.775	95.761	92.258	93.598	22.592	24.643	24.28	23.8383	CE	0.254688	0.128809	0.505753
	L4-5	119.4	116.9	130.2	122.167	78.416	77.026	75.519	76.987	10.567	10.521	10.074	10.3873	CE	0.134923	0.0850259	0.63018
	L5	216.3	190.4	219	208.567	65.925	67.614	69.927	67.822	3.797	3.625	3.735	3.719	CE	0.0548347	0.0178312	0.325181
	L5-S1	85.745	88.292	80.009	84.682	42.376	44.253	41.538	42.7223	1.6	1.016	1.066	1.22733	CE	0.0287281	0.0144934	0.504503
Pig 2
51.26 kg	Pig 2: 1462	VC mm2	VC mm2	VC mm2	VC average	DS	DS	DS	DS average	SC	SC	SC	SC average
51.26 cm	T1	199.5	210.4	216.4	208.767	120	100.1	110.7	110.267	55.16	54.432	56.606	55.3993	Nc	0.502412	0.265365	0.528181
	T1-2	132.2	138.2	154.7	141.7	96.935	91.382	103.4	97.239	52.176	53.117	51.442	52.245	NC	0.537284	0.368701	0.686231
	T2	141.6	141.9	136.3	139.933	97.906	93.911	94.019	95.2787	43.307	45.647	48.388	45.7807	NC	0.480492	0.327161	0.680886
	T2-3	152.3	143.8	141	145.7	86.047	94.967	96.471	92.495	39.134	38.385	41.087	39.5353	NC	0.427432	0.271348	0.634832
	T3	122.4	117	104	114.467	84.067	91.551	83.254	86.2907	45.851	38.269	35.699	39.9397	NC	0.46285	0.34892	0.75385
	T3-4	149.8	140.3	143.2	144.433	97.749	101	101	99.9163	46.66	48.244	48.73	47.878	NC	0.479181	0.331489	0.691782
	T4	132.6	134.3	128.3	131.733	81.968	86.274	99.875	89.3723	48.952	40.218	45.305	44.825	NC	0.501553	0.340271	0.678434
	T4-5	161.3	150.2	159.7	157.067	83.41	89.208	94.418	89.012	41.04	33.849	40.145	38.3447	NC	0.430781	0.24413	0.566715
	T5	122.3	125.5	132.5	126.767	85.242	76.298	76.439	79.3263	33.842	32.343	36.218	34.1343	NC	0.430303	0.269269	0.625767
	T5-6	131.6	128.9	151.4	137.3	96.08	106.6	99.487	100.722	48.127	49.602	50.731	49.4867	NC	0.491318	0.360427	0.733593
	T6	121.6	130.7	121.6	124.633	80.844	72.964	84.122	79.31	36.165	34.746	34.344	35.085	NC	0.442378	0.281506	0.636347
	T6-7	146.3	141.6	144.3	144.067	93.191	85.48	87.406	88.6923	52.009	50.532	47.373	49.9713	NC	0.563423	0.346863	0.615634
	T7	129.4	122.2	120.6	124.067	82.521	84.629	88.404	85.1847	44.007	47.084	52.378	47.823	NC	0.561404	0.385462	0.686604
	T7-8	133.1	131.4	126.9	130.467	72.339	77.463	70.962	73.588	34.765	33.674	33.031	33.8233	NCE	0.459631	0.259249	0.564037
	T8	134	137.4	136.6	136	80.339	73.997	80.712	78.3493	32.143	31.668	36.805	33.5387	NC	0.428066	0.246608	0.576098
	T8-9	114.8	116.6	112.9	114.767	75.088	74.06	71.785	73.6443	28.159	25.596	31.499	28.418	NC	0.385882	0.247615	0.641687		I
	T9	133	139.4	127.8	133.4	77.097	79.902	79.907	78.9687	25.36	29.077	25.613	26.6833	NCE	0.337898	0.200025	0.591969
	T9-10	126.9	128.4	127.2	127.5	73.548	70.891	72.342	72.2603	29.894	28.359	27.121	28.458	NCE	0.393826	0.2232	0.566748
	T10	121.7	128.7	128.1	126.167	78.289	78.893	83.838	80.34	29.088	28.362	29.136	28.862	N	0.359248	0.228761	0.636777
	T10-11	144.1	152.1	149	148.4	72.283	79.108	77.29	76.227	23.517	24.307	23.549	23.791	NCE	0.312107	0.160317	0.513659
	T11	117.1	120.9	119	119	84.329	80.475	82.44	82.4147	23.729	21.559	21.722	22.3367	NCE	0.271028	0.187703	0.69256
	T11-12	152.3	157	155.1	154.8	90.645	93.719	87.355	90.573	25.407	22.506	27.469	25.1273	NCE	0.277426	0.162321	0.585097
	T12	119.2	123.6	110.2	117.667	84.067	92.614	85.445	87.3753	38.341	42.412	42.511	41.088	NCE	0.470247	0.34919	0.742567
	T12-13	135.7	126	153.2	138.3	62.921	63.385	73.482	66.596	36.539	28.043	35.329	33.3037	NCE	0.500085	0.240807	0.481533
	T13	119.4	117.3	121.7	119.467	85.602	79.719	82.136	82.4857	32.927	38.198	35.835	35.6533	NCE	0.432237	0.298438	0.690449
	T13-14	138	127.2	139.1	134.767	56.134	63.4	64.482	61.3387	27.137	20.955	23.113	23.735	NCE	0.38695	0.176119	0.455147
	T14	136.4	134.3	133.8	134.833	87.827	93.258	88.554	89.8797	24.935	26.326	26.631	25.964	NCE	0.288875	0.192564	0.666598
	T14-L1	164.3	153.8	157.2	158.433	77.673	79.863	76.394	77.9767	26.799	27.974	30.911	28.5613	NC	0.366281	0.180274	0.492173
	L1	122.2	132.2	128.6	127.667	85.592	93.403	89.279	89.4247	27.905	25.611	28.138	27.218	NC	0.304368	0.213196	0.700454
	L1-2	172.2	173.3	174.5	173.333	127.1	113.4	124.2	121.567	33.763	38.401	37.442	36.5353	NC	0.300537	0.210781	0.701346
	L2	135.5	144	139.2	139.567	94.858	102.5	93.021	96.793	33.052	37.17	34.864	35.0287	NC	0.361893	0.250982	0.693525
	L2-3	188.2	196.3	180.2	188.233	111.4	110.9	115.4	112.567	45.618	49.043	51.893	48.8513	NC	0.433977	0.259525	0.598017
	L3	147.1	147.7	142.6	145.8	119.8	116	115.4	117.067	42.016	41.934	40.152	41.3673	NC	0.353366	0.283727	0.802926
	L3-4	224.1	212.7	213.3	216.7	124.2	123	127	124.733	55.195	54.426	52.377	53.9993	NC	0.432918	0.249189	0.575604
	L4	191.2	190.6	180.5	187.433	139.6	160.8	162.8	154.4	58.815	55.87	55.891	56.8587	NCE	0.368256	0.303354	0.82376
	L4-5	143	159.2	171.1	157.767	132.9	121.2	135.7	129.933	53.493	57.715	56.939	56.049	NC	0.431367	0.355265	0.823579
	L5	193.1	199.3	208.9	200.433	155	158.3	150.4	154.567	66.519	61.904	66.258	64.8937	NC	0.419843	0.323767	0.771162
	L5-L6	171.5	198.7	187.3	185.833	137.7	147.3	109.4	131.467	62.787	55.154	57.112	58.351	NCE	0.443846	0.313996	0.707444
	L6	182.9	167.9	194	181.6	99.132	90.758	92.354	94.0813	28.646	29.277	28.716	28.8797	NCE	0.306965	0.159029	0.518069
	L6-S1	174.4	179.9	205.9	186.733	92.844	104.3	102.9	100.015	53.606	43.312	37.977	44.965	E	0.449584	0.240798	0.535602
Pig 3
47cm	Pig 3: 1456	VC mm2	VC mm2	VC mm2	VC average	DS	DS	DS	DS average	SC	SC	SC	SC average
40.37 kg	T1	228	221.1	235.5	228.2	87.101	91.763	113.8	97.5547	60.153	70.463	76.878	69.1647	NCE	0.708984	0.303088	0.427496
	T1-2	134.2	130.2	132.7	132.367	84.32	81.097	75.894	80.437	32.95	35.96	39.229	36.0463	NC	0.448131	0.272322	0.607683
	T2	144.3	144.8	145.3	144.8	79.118	73.289	81.729	78.0453	44.785	36.759	40.261	40.6017	NC	0.520232	0.280398	0.538987
	T2-3	126.5	141	131.4	132.967	96.452	92.241	101.3	96.6643	56.237	52.601	51.695	53.511	NC	0.553575	0.402439	0.726982
	T3	129.2	126.1	121.6	125.633	85.167	87.456	84.686	85.7697	48.872	49.425	46.793	48.3633	NC	0.563875	0.384956	0.682698
	T3-4	123.3	143.4	138.6	135.1	100.1	100.5	102.5	101.033	47.278	46.387	46.335	46.6667	NC	0.461894	0.345423	0.747841
	T4	121.7	119.3	114.8	118.6	80.611	83.975	78.259	80.9483	35.544	37.194	42.46	38.3993	NC	0.474368	0.323772	0.682532
	T4-5	129.2	131.6	152.3	137.7	93.793	99.055	82.237	91.695	42.05	42.351	40.668	41.6897	NC	0.454656	0.302757	0.665904
	T5	137.6	131	130.5	133.033	73.333	78.563	73.271	75.0557	40.721	46.716	40.024	42.487	NC	0.566073	0.319371	0.564187
	T5-6	144.2	144.4	139.8	142.8	79.811	87.412	85.397	84.2067	43.022	43.958	39.432	42.1373	NC	0.500404	0.295079	0.589683
	T6	134.3	135.4	129.7	133.133	74.898	76.003	76.792	75.8977	37.128	34.786	37.995	36.6363	NC	0.482707	0.275185	0.570088
	T6-7	133.6	140.9	140.8	138.433	94.199	90.297	86.597	90.3643	40.994	44.073	46.875	43.9807	NC	0.486704	0.317703	0.652764
	T7	137.1	138.4	126.9	134.133	81.394	81.463	87.961	83.606	36.002	36.824	40.63	37.8187	NC	0.452344	0.281948	0.623305
	T7-8	133.9	132.6	140.4	135.633	85.34	89.083	99.819	91.414	37.502	45.934	42.668	42.0347	NC	0.459827	0.309914	0.673979
	T8	127	133	152.8	137.6	102.2	83.677	83.439	89.772	45.051	37.21	44.764	42.3417	NC	0.471658	0.307716	0.652413
	T8-9	141.7	140.1	158	146.6	91.34	85.854	88.594	88.596	50.08	40.739	40.683	43.834	NC	0.494763	0.299004	0.604338
	T9	141.1	141.5	144.8	142.467	82.289	88.223	81.953	84.155	44.104	48.325	45.817	46.082	NC	0.547585	0.323458	0.5907
	T9-10	153.5	152.1	161.3	155.633	84.063	74.939	78.761	79.2543	41.029	43.699	46.807	43.845	NC	0.553219	0.28172	0.509238
	T10	152.4	142.3	148.1	147.6	95.246	89.535	92.172	92.3177	39.553	39.59	38.444	39.1957	NC	0.424574	0.265553	0.625458
	T10-11	140.5	137.6	134.1	137.4	82.628	79.927	78.916	80.4903	42.503	33.128	40.923	38.8513	NC	0.482683	0.282761	0.58581
	T11	138.2	146.6	150.9	145.233	94.774	85.146	86.757	88.8923	39.489	42.034	43.89	41.8043	NC	0.470281	0.287843	0.612066
	T11-12	140.7	143.5	141.1	141.767	98.815	93.947	100	97.5873	41.679	47.838	47.132	45.5497	NC	0.466758	0.3213	0.688366
	T12	138	130.4	139.7	136.033	63.584	70.927	77.114	70.5417	42.094	45.283	46.875	44.7507	NC	0.634386	0.328968	0.518562
	T12-13	144.8	150.4	140.2	145.133	90.598	92.465	85.597	89.5533	43.389	43.326	47.633	44.7827	NC	0.500067	0.308562	0.617042
	T13	130.1	131.1	130.7	130.633	95.827	83.748	85.698	88.4243	40.033	35.355	36.4	37.2627	NC	0.421407	0.285246	0.67689
	T13-14	120.8	121.3	124.4	122.167	97.576	103.1	117.2	105.959	40.69	39.615	43.382	41.229	NC	0.389105	0.337482	0.867329
	T14	130.4	128.2	129.4	129.333	72.979	74.485	82.739	76.7343	34.783	38.387	42.124	38.4313	NC	0.500836	0.297149	0.593307
	T14-L1	154.2	157.7	159.8	157.233	83.49	96.776	85.146	88.4707	30.309	32.85	34.872	32.677	NC	0.369354	0.207825	0.562671
	L1	126.1	131.4	131	129.5	79.861	86.568	82.474	82.9677	35.664	38.281	38.056	37.3337	NCE	0.449979	0.288291	0.640677
	L1-2	156.9	157.1	160.3	158.1	65.215	60.712	58.63	61.519	33.422	33.748	30.777	32.649	NCE	0.530714	0.206509	0.389114
	L2	128.5	129.1	138.3	131.967	89.886	88.156	85.372	87.8047	35.729	37.86	38.625	37.4047	NCE	0.425999	0.28344	0.665355
	L2-3	150.8	161.4	148.6	153.6	77.068	74.12	83.716	78.3013	37.004	37.48	37.701	37.395	NCE	0.477578	0.243457	0.509774
	L3	160.1	161.5	160.9	160.833	109.9	112.3	112.4	111.533	48.774	51.81	52.732	51.1053	NCE	0.458207	0.317753	0.693472
	L3-4	125.3	122.2	132.5	126.667	79.825	96.94	106.4	94.3883	39.02	41.21	40.728	40.3193	CE	0.427164	0.318311	0.745171
	L4	193.8	203.1	197.6	198.167	126.1	121.9	115.3	121.1	43.014	43.903	43.591	43.5027	CE	0.359229	0.219526	0.611102
	L4-5	167.5	170.2	163	166.9	123.4	124.4	120.7	122.833	45.419	44.233	41.465	43.7057	C	0.355813	0.261867	0.73597
	L5	194.2	195.2	182.2	190.533	109.2	117.2	117.1	114.5	29.24	29.73	27.671	28.8803	concentric	0.25223	0.151576	0.600945
	L5-S1	213.4	234.4	233.9	227.233	111.9	111.4	118.6	113.967	12.198	9.653	10.792	10.881	C	0.0954753	0.0478847	0.50154
Pig 4
42.2 kg	Pig 4: 1603	VC mm2	VC mm2	VC mm2	VC average	DS	DS	DS	DS average	SC	SC	SC	SC average
51.8cm	T1	144.9	145.3	141.3	143.833				0				0	NC	#DIV/0!	0	0
	T1-2	107.1	112.5	108.8	109.467				0				0	NC	#DIV/0!	0	0
	T2	121.5	117.1	122.3	120.3				0				0	NC	#DIV/0!	0	0
	T2-3	112.6	120.5	107.6	113.567				0				0	NC	#DIV/0!	0	0
	T3	127.4	118.8	122.7	122.967				0				0	NC	#DIV/0!	0	0
	T3-4	143.2	125	135.7	134.633				0				0	NC	#DIV/0!	0	0
	T4	122.4	116.3	120.8	119.833				0				0	NC	#DIV/0!	0	0
	T4-5	130	123.7	136.6	130.1				0				0	NC	#DIV/0!	0	0
	T5	128.6	123.4	117.2	123.067	68.568	63.797	62.5	64.955				0	NC	0	0	0.527803
	T5-6	130.1	138	134.9	134.333	73.022	64.165	66.167	67.7847				0	NC	0	0	0.5046
	T6	123.4	124.3	125.3	124.333	68.841	67.427	69.649	68.639				0	NC	0	0	0.552056
	T6-7	144.7	122.6	122.5	129.933	63.678	63.148	68.646	65.1573				0	NC	0	0	0.501467
	T7	130.2	135.7	137.8	134.567	58.904	64.316	63.662	62.294				0	NC	0	0	0.462923
	T7-8	132.8	137	130.6	133.467	66.149	65.978	65.41	65.8457				0	NC	0	0	0.493349
	T8	138.4	138.6	139.2	138.733	68.457	67.979	63.707	66.7143				0	NC	0	0	0.480882
	T8-9	134.4	137.8	139.7	137.3	73.947	75.946	75.518	75.137	22.872	19.569	20.402	20.9477	NC	0.278793	0.152569	0.547247
	T9	141	138.1	144.7	141.267	67.479	70.805	68.006	68.7633	21.154	18.627	22.984	20.9217	C	0.304256	0.148101	0.486763
	T9-10	127.1	130.5	126	127.867	69.086	69.38	66.994	68.4867	18.199	17.78	20.25	18.743	C	0.273674	0.146582	0.53561
	T10	135.1	138.4	140.1	137.867	70.689	68.623	71.185	70.1657	18.745	18.29	18.727	18.5873	C	0.264906	0.134821	0.508939
	T10-11	144	143.7	141.6	143.1	72.892	75.54	77.037	75.1563	19.284	19.722	18.267	19.091	C	0.254017	0.13341	0.525201
	T11	132	134.7	134.1	133.6	75.024	75.493	73.437	74.6513	17.89	16.786	17.823	17.4997	C	0.234419	0.130986	0.558767
	T11-12	162.9	164	158.6	161.833	74.547	75.844	76.751	75.714	18.284	16.047	17.187	17.1727	C	0.22681	0.106113	0.467852
	T12	129.8	128.1	127.2	128.367	84.739	85.435	85.618	85.264	19.417	18.366	19.768	19.1837	C	0.224991	0.149444	0.664222
	T12-13	141	157.4	147.9	148.767	75.144	76.084	74.555	75.261	18.485	17.51	18.033	18.0093	C	0.239292	0.121058	0.5059
	T13	127.2	128.9	126.6	127.567	91.072	92.239	92.114	91.8083	16.744	17.463	18.149	17.452	C	0.190092	0.136807	0.719689
	T13-14	148.3	150.8	147.9	149	79.928	79.777	81.373	80.3593	18.732	16.04	17.652	17.4747	C	0.217457	0.11728	0.539324
	T14	122.3	125	134.7	127.333	82.588	89.238	81.234	84.3533	13.751	14.937	16.166	14.9513	C	0.177247	0.117419	0.662461
	T14-L1	136.7	134	133.3	134.667	73.515	68.206	85.744	75.8217	12.843	13.172	16.56	14.1917	CE	0.187172	0.105384	0.563032
	L1	132.8	140.5	129.9	134.4	86.497	84.368	83.639	84.8347	14.772	15.576	16.467	15.605	C	0.183946	0.116109	0.63121
	L1-2	153.9	150.5	147.2	150.533	82.566	83.525	86.948	84.3463	11.946	17.264	12.462	13.8907	C	0.164686	0.0922764	0.560317
	L2	145.7	137.5	137.4	140.2	83.986	94.489	92.811	90.4287	18.02	17.559	14.947	16.842	C	0.186246	0.120128	0.644998
	L2-3	156.8	164.1	168.8	163.233	91.367	89.087	85.495	88.6497	18.1	18.388	16.9	17.796	C	0.200745	0.109022	0.543086
	L3	159.8	142.3	157.2	153.1	109.3	108.7	110.7	109.567	19.907	19.683	16.143	18.5777	C	0.169556	0.121343	0.715654
	L3-4	168.1	177.1	161	168.733				0	26.304	23.195	24.518	24.6723	C	#DIV/0!	0.146221	0
	L4	199.4	181.8	182.9	188.033				0	28.546	29.645	30.204	29.465	C	#DIV/0!	0.156701	0
	L4-5	152.8	153	146.9	150.9	118.8	132.3	136.1	129.067	28.117	33.923	38.631	33.557	C	0.259997	0.222379	0.855313
	L5	210.6	197.9	208	205.5	105.1	99.747	102.7	102.516	22.308	16.654	21.162	20.0413	C	0.195495	0.0975247	0.49886
	L5-L6	182.9	170.6	164.2	172.567				0	7.316	6.701	11.296	8.43767	C	#DIV/0!	0.0488951	0
	L6	233.3	217.3	229.9	226.833	78.61	68.129	72.534	73.091				0	C	0	0	0.322223
	L6-S1	175.5	184	169.2	176.233				0				0	C	#DIV/0!	0	0
Pig 5
39.9 kg	Pig 5: 1605	VC mm2	VC mm2	VC mm2	VC average	DS	DS	DS	DS average	SC	SC	SC	SC average
50.3 cm	T1	141.4	135.2	145.1	140.567	83.44	88.255	92.274	87.9897	23.457	28.639	27.578	26.558	NC	0.301831	0.188935	0.625964
	T1-2	146.1	155.2	142.4	147.9	73.593	73.57	74.354	73.839	23.273	25.984	25.251	24.836	NC	0.336353	0.167924	0.499249
	T2	102.3	101.9	103.5	102.567				0				0	NC	#DIV/0!	0	0
	T2-3	125.3	125.7	109.2	120.067				0				0	NC	#DIV/0!	0	0
	T3	111.7	112.1	114.6	112.8				0				0	NC	#DIV/0!	0	0
	T3-4	129.9	130.6	125.2	128.567				0				0	NC	#DIV/0!	0	0
	T4	128.6	116.1	109.3	118				0	43.883	40.804	48.961	44.5493	NC	#DIV/0!	0.377537	0
	T4-5	116.6	131.9	128.2	125.567	87.938	75.917	82.762	82.2057	29.47	31.153	27.538	29.387	NC	0.357481	0.234035	0.654677
	T5	125.9	127.6	141.8	131.767	74.865	70.337	75.551	73.5843	18.211	21.596	19.874	19.8937	NC	0.270352	0.150976	0.558444
	T5-6	120.7	147.1	133.8	133.867	78.767	85.593	87.448	83.936	18.94	19.327	19.083	19.1167	NC	0.227753	0.142804	0.627012
	T6	120.8	121.2	118	120	85.341	85.711	76.199	82.417	17.024	19.223	20.192	18.813	C	0.228266	0.156775	0.686808
	T6-7	131.9	136.9	127.7	132.167	91.087	91.668	85.956	89.5703	17.589	17.538	15.065	16.7307	C	0.186788	0.126588	0.677707
	T7	125.8	126.6	132	128.133	83.853	76.591	72.262	77.5687	13.09	14.711	15.518	14.4397	C	0.186153	0.112693	0.605375
	T7-8	136.9	130.1	128.1	131.7	89.368	83.371	82.255	84.998	13.999	13.4	14.968	14.1223	C	0.166149	0.107231	0.645391
	T8	130.8	137.5	135.8	134.7	83.497	82.533	83.206	83.0787	13.43	13.688	12.926	13.348	C	0.160667	0.0990943	0.616768
	T8-9	133	143.2	130.4	135.533	78.53	80.361	78.825	79.2387	14.385	12.191	14.058	13.5447	C	0.170935	0.0999361	0.584643
	T9	139.7	132.2	132	134.633	76.314	76.18	76.76	76.418	13.571	12.253	14.453	13.4257	C	0.175687	0.0997202	0.567601
	T9-10	134.9	139.1	139.1	137.7	86.602	81.031	81.958	83.197	14.829	16.132	13.836	14.9323	C	0.179482	0.108441	0.60419
	T10	160.9	148	145.2	151.367	86.974	83.984	91.078	87.3453	15.982	16.885	14.542	15.803	C	0.180926	0.104402	0.577045
	T10-11	127.6	132.1	136.8	132.167	91.396	89.402	90.553	90.4503	14.829	13.879	16.784	15.164	C	0.16765	0.114734	0.684366
	T11	137.4	144.3	145.6	142.433	90.091	89.894	87.106	89.0303	19.941	18.658	19.17	19.2563	C	0.21629	0.135195	0.625067
	T11-12	158.2	157.3	159.3	158.267	83.011	79.881	84.031	82.3077	14.319	14.847	16.721	15.2957	C	0.185835	0.0966449	0.520057
	T12	138.6	126.2	131.9	132.233	89.412	88.695	81.816	86.641	16.02	17.145	17.029	16.7313	C	0.193111	0.126529	0.655213
	T12-13	157.9	158.9	154	156.933	83.657	84.869	88.253	85.593	20.128	16.615	18.553	18.432	C	0.215345	0.117451	0.54541
	T13	142	140.2	132.6	138.267	93.544	100.3	100.3	98.048	16.81	17.808	16.524	17.0473	C	0.173867	0.123293	0.709122
	T13-14	141.3	146	141	142.767	78.633	77.276	80.737	78.882	16.034	17.082	15.991	16.369	C	0.207512	0.114656	0.552524
	T14	177.3	186.6	184.9	182.933	86.989	88.747	91.88	89.2053	15.592	18.484	15.255	16.4437	C	0.184335	0.0898888	0.487638
	T14-L1	130.5	137.7	143.3	137.167	81.302	81.368	84.514	82.3947	17.499	13.372	13.881	14.9173	C	0.181047	0.108753	0.60069
	L1	123.9	133.1	135.3	130.767	91.459	97.364	86.94	91.921	18.198	18.401	18.127	18.242	C	0.198453	0.1395	0.702939
	L1-2	169.6	161.7	153.5	161.6	84.291	77.956	84.523	82.2567	17.443	17.074	16.501	17.006	C	0.206743	0.105235	0.509014
	L2	140.1	145.4	148.7	144.733	84.438	83.461	88.649	85.516	21.172	18.301	22.98	20.8177	C	0.243436	0.143835	0.590852
	L2-3	162.8	156.1	162.5	160.467	94.597	89.412	88.235	90.748	19.675	19.303	19.635	19.5377	C	0.215296	0.121755	0.565526
	L3	150.9	148.7	151.9	150.5	78.107	79.391	89.501	82.333	27.74	23.734	23.401	24.9583	C	0.303139	0.165836	0.547063
	L3-4	176	188.3	161.7	175.333	83.931	82.946	79.579	82.152	26.655	25.349	25.82	25.9413	C	0.315772	0.147954	0.468548
	L4	194.2	200.3	202.8	199.1	104.5	103.2	110.2	105.967	36.568	39.969	41.231	39.256	C	0.370456	0.197167	0.532228
	L4-5	180.8	200.6	190.9	190.767	111.8	117.4	110.7	113.3	46.247	48.804	40.039	45.03	C	0.39744	0.236048	0.593919
	L5	217	228.4	222.4	222.6	101	83.537	96.863	93.8	30.035	32.897	30.236	31.056	C	0.331087	0.139515	0.421384
	L5-S1	230.2	211.6	223.6	221.8	71.112	74.934	82.045	76.0303	27.415	23.746	28.555	26.572	C	0.349492	0.119802	0.342788
39.0 kg	Pig 6: 1607	VC mm2	VC mm2	VC mm2	VC average	DS	DS	DS	DS average	SC	SC	SC	SC average
51.6 cm	T1	147.6	151.1	150.7	149.8				0				0	NC	#DIV/0!	0	0
	T1-2	135.5	132.9	142.6	137				0				0	NC	#DIV/0!	0	0
	T2	132.3	133.2	129.3	131.6				0				0	NC	#DIV/0!	0	0
	T2-3	126.7	137.4	123.4	129.167				0				0	NC	#DIV/0!	0	0
	T3	127.1	128.7	121.5	125.767				0				0	NC	#DIV/0!	0	0
	T3-4	132	141.7	131.8	135.167				0				0	NC	#DIV/0!	0	0
	T4	133.6	136.2	143.1	137.633				0				0	NC	#DIV/0!	0	0
	T4-5	168.7	168.1	167.2	168				0				0	NC	#DIV/0!	0	0
	T5	142.1	142.3	138.6	141				0				0	NC	#DIV/0!	0	0
	T5-6	133.8	134.7	138.7	135.733				0				0	NC	#DIV/0!	0	0
	T6	145.9	143	136.6	141.833				0				0	NC	#DIV/0!	0	0
	T6-7	131.8	142.1	143.8	139.233	72.084	71.067	70.441	71.1973				0	NC	0	0	0.511353
	T7	144.4	139.8	139.2	141.133				0				0	NC	#DIV/0!	0	0
	T7-8	169	143	170.3	160.767	70.73	74.244	72.743	72.5723				0	NC	0	0	0.451414
	T8	146.1	147.2	140.8	144.7	65.781	66.141	65.53	65.8173				0	NC	0	0	0.454854
	T8-9	146	157.4	146.6	150	63.822	63.965	64.675	64.154	23.457	24.248	22.876	23.527	NE	0.366727	0.156847	0.427693
	T9	136.4	147.6	137	140.333	63.753	62.697	65.572	64.0073	24.134	23.69	24.953	24.259	C	0.379003	0.172867	0.456109
	T9-10	141.7	138.5	118.7	132.967	61.756	61.422	61.961	61.713	22.193	23.221	23.423	22.9457	C	0.371813	0.172567	0.464124
	T10	152.7	153.4	150.3	152.133	77.124	76.6	76.828	76.8507	23.003	22.781	24.457	23.4137	C	0.304664	0.153902	0.505153
	T10-11	145.1	140	149.1	144.733	67.529	66.821	68.198	67.516	22.774	22.043	22.907	22.5747	C	0.33436	0.155974	0.466485
	T11	156.5	154.1	154.3	154.967	77.363	78.417	76.184	77.3213	21.763	22.058	22.161	21.994	C	0.284449	0.141927	0.498955
	T11-12	150.8	142.3	138.9	144	69.536	71.82	70.829	70.7283	24.449	23.022	22.025	23.1653	CE	0.327526	0.16087	0.491169
	T12	154.2	154.3	149.6	152.7	96.124	95.556	96.42	96.0333	22.386	23.428	22.419	22.7443	C	0.236838	0.148948	0.628902
	T12-13	150.2	145.8	147	147.667	67.58	68.653	67.36	67.8643	22.027	22.053	21.024	21.7013	CE	0.319775	0.146962	0.459578
	T13	153.5	156.8	156.3	155.533	90.3	87.959	89.418	89.2257	23.48	21.681	22.979	22.7133	C	0.254561	0.146035	0.573676
	T13-14	140.2	146.2	147.3	144.567	75.66	75.028	73.983	74.8903	22.737	21.65	22.108	22.165	C	0.295966	0.15332	0.518033
	T14	150.6	152.3	147.7	150.2	87.386	84.461	84.492	85.4463	21.674	21.154	21.497	21.4417	C	0.250937	0.142754	0.568884
	T14-L1	138.9	145	152.7	145.533	72.447	73.359	71.951	72.5857	24.135	23.223	23.39	23.5827	C	0.324894	0.162043	0.498756
	L1	156.9	152.2	153.1	154.067	91.297	94.841	91.648	92.5953	23.604	23.362	22.57	23.1787	C	0.250322	0.150446	0.601008
	L1-2	172.2	160.4	177.4	170	81.332	80.133	81.981	81.1487	24.853	25.67	25.276	25.2663	CE	0.311359	0.148625	0.477345
	L2	165	161.2	158.7	161.633	88.888	88.451	86.107	87.8153	25.321	25.306	26.266	25.631	CE	0.291874	0.158575	0.5433
	L2-3	142.1	150.6	156.3	149.667	76.383	77.769	77.86	77.3373	24.127	25.903	26.397	25.4757	C	0.32941	0.170216	0.516731
	L3	166.3	167.6	164.6	166.167	108.2	104.7	105.1	106	28.956	30.474	29.486	29.6387	CE	0.27961	0.178367	0.637914
	L3-4	184	193.7	194.7	190.8	102.1	101.5	99.776	101.125	34.987	32.425	34.629	34.0137	CE	0.336352	0.178269	0.530007
	L4	178.7	169.4	176	174.7	125.6	122.8	114.4	120.933	39.092	38.056	37.9	38.3493	CE	0.317111	0.219515	0.692234
	L4-5	177.7	173.1	153.5	168.1	108.4	107.6	108.2	108.067	40.844	40.137	41.32	40.767	CE	0.377239	0.242516	0.642871
	L5	193.8	191.9	195.4	193.7	108.2	105.3	116	109.833	31.277	34.614	34.987	33.626	CE	0.306155	0.173598	0.567028
	L5-L6	175.3	174.3	178.7	176.1	116.7	115.9	115.4	116	13.978	15.929	14.311	14.7393	CE	0.127063	0.0836987	0.658717
	L6	207	207.9	221.2	212.033	88.126	87.47	86.86	87.4853	4.993	4.659	4.873	4.84167	CE	0.0553426	0.0228345	0.412602
	L6-S1	171.4	175.8	158.9									0	NCE	#DIV/0!	#DIV/0!	#DIV/0!
Pig	Length	weight
1	55.5	57.7
2	53.8	51.26
3	47	40.37
4	51.8	42.2
5	50.3	39.9
6	51.6	39
	Weight

## Sheet: Means and ratios
Surface area measurements
VC means: mean of three tracings								DS Means								VC means
Pig	1	2	3	4	5	6		Pig	1	2	3	4	5	6		Pig	1	2	3	4	5	6
T1	212.267	208.767	228.2	143.833	140.567	149.8		T1	106.567	110.267	97.5547	73.3933	73.839	0		T1	41.8097	55.3993	69.1647	0	26.558	0
T1-2	168.733	141.7	132.367	109.467	148	137		T1-2	105.4	97.239	80.437	77.3113	0	0		T1-2	40.9653	52.245	36.0463	0	24.836	0
T2	120	139.933	144.8	120.3	102.567	131.6		T2	96.3387	95.2787	78.0453	66.7787	0	0		T2	37.941	45.7807	40.6017	0	0	0
T2-3	135.667	145.7	132.967	113.567	120.067	129.167		T2-3	76.7017	92.495	96.6643	69.9193	0	0		T2-3	32.1503	39.5353	53.511	0	0	0
T3	116.633	114.467	125.633	122.967	112.8	125.767		T3	77.363	86.2907	85.7697	65.9113	0	0		T3	33.7307	39.9397	48.3633	0	0	0
T3-4	133	144.433	135.1	134.633	128.567	135.167		T3-4	71.5103	99.9163	101.033	74.9247	66.879	69.669		T3-4	36.6347	47.878	46.6667	0	0	0
T4	118.767	131.733	118.6	119.833	118	137.633		T4	67.6747	89.3723	80.9483	69.9697	82.2057	74.6773		T4	35.3233	44.825	38.3993	0	0	0
T4-5	132.767	157.067	137.7	130.1	125.567	168		T4-5	91.428	89.012	91.695	65.547	73.5843	67.6677		T4-5	31.5343	38.3447	41.6897	0	29.387	0
T5	116.667	126.767	133.033	123.067	131.767	141		T5	72.3167	79.3263	75.0557	64.955	83.936	62.4333		T5	34.867	34.1343	42.487	0	19.8937	0
T5-6	136.067	137.3	142.8	134.333	133.867	135.733		T5-6	84.3	100.722	84.2067	67.7847	82.417	66.4367		T5-6	36.3973	49.4867	42.1373	0	19.1167	0
T6	130.8	124.633	133.133	124.333	120	141.833		T6	76.5557	79.31	75.8977	68.639	89.5703	72.6083		T6	32.3397	35.085	36.6363	0	18.813	0
T6-7	151.733	144.067	138.433	129.933	132.167	139.233		T6-7	81.2957	88.6923	90.3643	65.1573	77.5687	71.1973		T6-7	39.653	49.9713	43.9807	0	16.7307	0
T7	126.8	124.067	134.133	134.567	128.133	141.133		T7	65.6423	85.1847	83.606	62.294	84.998	69.2567		T7	28.884	47.823	37.8187	0	14.4397	0
T7-8	138.967	130.467	135.633	133.467	131.7	160.767		T7-8	72.0573	73.588	91.414	65.8457	83.0787	72.5723		T7-8	29.3387	33.8233	42.0347	0	14.1223	0
T8	123.9	136	137.6	138.733	134.7	144.7		T8	69.574	78.3493	89.772	66.7143	79.2387	65.8173		T8	29.3677	33.5387	42.3417	0	13.348	0
T8-9	127.567	114.767	146.6	137.3	135.533	150		T8-9	69.9953	73.6443	88.596	75.137	76.418	64.154		T8-9	22.2523	28.418	43.834	20.9477	13.5447	23.527
T9	126.067	133.4	142.467	141.267	134.633	140.333		T9	75.5193	78.9687	84.155	68.7633	83.197	64.0073		T9	22.764	26.6833	46.082	20.9217	13.4257	24.259
T9-10	141	127.5	155.633	127.867	137.7	132.967		T9-10	61.0267	72.2603	79.2543	68.4867	87.3453	61.713		T9-10	21.6433	28.458	43.845	18.743	14.9323	22.9457
T10	125.033	126.167	147.6	137.867	151.367	152.133		T10	69.0483	80.34	92.3177	70.1657	90.4503	76.8507		T10	21.8493	28.862	39.1957	18.5873	15.803	23.4137
T10-11	106.2	148.4	137.4	143.1	132.167	144.733		T10-11	55.837	76.227	80.4903	75.1563	89.0303	67.516		T10-11	22.002	23.791	38.8513	19.091	15.164	22.5747
T11	116.9	119	145.233	133.6	142.433	154.967		T11	64.0967	82.4147	88.8923	74.6513	82.3077	77.3213		T11	23.223	22.3367	41.8043	17.4997	19.2563	21.994
T11-12	99.0853	154.8	141.767	161.833	158.267	144		T11-12	58.1947	90.573	97.5873	75.714	86.641	70.7283		T11-12	21.7827	25.1273	45.5497	17.1727	15.2957	23.1653
T12	106.867	117.667	136.033	128.367	132.233	152.7		T12	73.7417	87.3753	70.5417	85.264	85.593	96.0333		T12	22.3173	41.088	44.7507	19.1837	16.7313	22.7443
T12-13	121.933	138.3	145.133	148.767	156.933	147.667		T12-13	63.3113	66.596	89.5533	75.261	98.048	67.8643		T12-13	25.3103	33.3037	44.7827	18.0093	18.432	21.7013
T13	110.567	119.467	130.633	127.567	138.267	155.533		T13	55.4147	82.4857	88.4243	91.8083	78.882	89.2257		T13	23.9277	35.6533	37.2627	17.452	17.0473	22.7133
T13-14	104.862	134.767	122.167	149	142.767	144.567		T13-14	68.9587	61.3387	105.959	80.3593	89.2053	74.8903		T13-14	22.0323	23.735	41.229	17.4747	16.369	22.165
T14	113.1	134.833	129.333	127.333	182.933	150.2		T14	62.8813	89.8797	76.7343	84.3533	82.3947	85.4463		T14	22.4733	25.964	38.4313	14.9513	16.4437	21.4417
T14-L1	104.437	158.433	157.233	134.667	137.167	145.533		T14-L1	74.9227	77.9767	88.4707	75.8217	91.921	72.5857		T14-L1	24.0957	28.5613	32.677	14.1917	14.9173	23.5827
L1	122.367	127.667	129.5	134.4	130.767	154.067		L1	69.0373	89.4247	82.9677	84.8347	82.2567	92.5953		L1	24.0557	27.218	37.3337	15.605	18.242	23.1787
L1-2	110.667	173.333	158.1	150.533	161.6	170		L1-2	71.871	121.567	61.519	84.3463	85.516	81.1487		L1-2	24.3743	36.5353	32.649	13.8907	17.006	25.2663
L2	141.333	139.567	131.967	140.2	144.733	161.633		L2	89.6753	96.793	87.8047	90.4287	90.748	87.8153		L2	28.5723	35.0287	37.4047	16.842	20.8177	25.631
L2-3	131.733	188.233	153.6	163.233	160.467	149.667		L2-3	102.467	112.567	78.3013	88.6497	82.333	77.3373		L2-3	30.4313	48.8513	37.395	17.796	19.5377	25.4757
L3	171.633	145.8	160.833	153.1	150.5	166.167		L3	124.367	117.067	111.533	109.567	82.152	106		L3	35.13	41.3673	51.1053	18.5777	24.9583	29.6387
L3-4	130.967	216.7	126.667	168.733	175.333	190.8		L3-4	129.167	124.733	94.3883	101.387	105.967	101.125		L3-4	31.8137	53.9993	40.3193	24.6723	25.9413	34.0137
L4	185.067	187.433	198.167	188.033	199.1	174.7		L4	93.598	154.4	121.1	120.867	113.3	120.933		L4	23.8383	56.8587	43.5027	29.465	39.256	38.3493
L4-5	122.167	157.767	166.9	150.9	190.767	168.1		L4-5	76.987	129.933	122.833	129.067	93.8	108.067		L4-5	10.3873	56.049	43.7057	33.557	45.03	40.767
L5	208.567	200.433	190.533	205.5	222.6	193.7		L5	67.822	154.567	114.5	102.516	76.0303	109.833		L5	3.719	64.8937	28.8803	20.0413	31.056	33.626
L5-L6	84.682	185.833	227.233	172.567	221.8	176.1		L5-L6	42.7223	131.467	113.967	91.865		116		L5-L6	1.22733	58.351	10.881	8.43767	26.572	14.7393
L6		181.6		226.833		212.033		L6		94.0813		73.091		87.4853		L6		28.8797		0		4.84167
L6-S1		186.733		176.233		168.7		L6-S1		100.015		32.7197				L6-S1		44.965		0		0
Ratios calculated from the means for each measurement
SC:DS
	PIG	1	2	3	4	5	6
	T1	0.392333	0.502412	0.708984		0.301831
	T1-2	0.388665	0.537284	0.448131		0.336353
	T2	0.393829	0.480492	0.520232
	T2-3	0.419161	0.427432	0.553575
	T3	0.436005	0.46285	0.563875
	T3-4	0.512299	0.479181	0.461894
	T4	0.521958	0.501553	0.474368
	T4-5	0.344909	0.430781	0.454656		0.357481
	T5	0.482143	0.430303	0.566073		0.270352
	T5-6	0.43176	0.491318	0.500404		0.227753
	T6	0.422433	0.442378	0.482707		0.228266
	T6-7	0.487763	0.563423	0.486704		0.186788
	T7	0.440021	0.561404	0.452344		0.186153
	T7-8	0.407157	0.459631	0.459827		0.166149
	T8	0.422107	0.428066	0.471658		0.160667
	T8-9	0.317912	0.385882	0.494763	0.278793	0.170935	0.366727
	T9	0.301433	0.337898	0.547585	0.304256	0.175687	0.379003
	T9-10	0.354654	0.393826	0.553219	0.273674	0.179482	0.371813
	T10	0.316435	0.359248	0.424574	0.264906	0.180926	0.304664
	T10-11	0.39404	0.312107	0.482683	0.254017	0.16765	0.33436
	T11	0.362312	0.271028	0.470281	0.234419	0.21629	0.284449
	T11-12	0.374307	0.277426	0.466758	0.22681	0.185835	0.327526
	T12	0.302642	0.470247	0.634386	0.224991	0.193111	0.236838
	T12-13	0.399776	0.500085	0.500067	0.239292	0.215345	0.319775
	T13	0.431793	0.432237	0.421407	0.190092	0.173867	0.254561
	T13-14	0.319501	0.38695	0.389105	0.217457	0.207512	0.295966
	T14	0.357393	0.288875	0.500836	0.177247	0.184335	0.250937
	T14-L1	0.321607	0.366281	0.369354	0.187172	0.181047	0.324894
	L1	0.348444	0.304368	0.449979	0.183946	0.198453	0.250322
	L1-2	0.33914	0.300537	0.530714	0.164686	0.206743	0.311359
	L2	0.31862	0.361893	0.425999	0.186246	0.243436	0.291874
	L2-3	0.296988	0.433977	0.477578	0.200745	0.215296	0.32941
	L3	0.282471	0.353366	0.458207	0.169556	0.303139	0.27961
	L3-4	0.246299	0.432918	0.427164	0.243349	0.315772	0.336352
	L4	0.254688	0.368256	0.359229	0.243781	0.370456	0.317111
	L4-5	0.134923	0.431367	0.355813	0.259997	0.39744	0.377239
	L5	0.0548347	0.419843	0.25223	0.195495	0.331087	0.306155
	L5-L6	0.0287281	0.443846	0.0954753	0.0918485	0.349492	0.127063
	L6		0.306965				0.0553426
	L6-S1		0.449584
SC:VC
	PIG	1	2	3	4	5	6
	T1	0.196968	0.265365	0.303088		0.188935
	T1-2	0.242782	0.368701	0.272322		0.167811
	T2	0.316175	0.327161	0.280398
	T2-3	0.23698	0.271348	0.402439
	T3	0.289203	0.34892	0.384956
	T3-4	0.275449	0.331489	0.345423
	T4	0.297418	0.340271	0.323772
	T4-5	0.237517	0.24413	0.302757		0.234035
	T5	0.29886	0.269269	0.319371		0.150976
	T5-6	0.267496	0.360427	0.295079		0.142804
	T6	0.247245	0.281506	0.275185		0.156775
	T6-7	0.261333	0.346863	0.317703		0.126588
	T7	0.227792	0.385462	0.281948		0.112693
	T7-8	0.21112	0.259249	0.309914		0.107231
	T8	0.237027	0.246608	0.307716		0.0990943
	T8-9	0.174437	0.247615	0.299004	0.152569	0.0999361	0.156847
	T9	0.180571	0.200025	0.323458	0.148101	0.0997202	0.172867
	T9-10	0.153499	0.2232	0.28172	0.146582	0.108441	0.172567
	T10	0.174748	0.228761	0.265553	0.134821	0.104402	0.153902
	T10-11	0.207175	0.160317	0.282761	0.13341	0.114734	0.155974
	T11	0.198657	0.187703	0.287843	0.130986	0.135195	0.141927
	T11-12	0.219837	0.162321	0.3213	0.106113	0.0966449	0.16087
	T12	0.208833	0.34919	0.328968	0.149444	0.126529	0.148948
	T12-13	0.207575	0.240807	0.308562	0.121058	0.117451	0.146962
	T13	0.216409	0.298438	0.285246	0.136807	0.123293	0.146035
	T13-14	0.210108	0.176119	0.337482	0.11728	0.114656	0.15332
	T14	0.198703	0.192564	0.297149	0.117419	0.0898888	0.142754
	T14-L1	0.23072	0.180274	0.207825	0.105384	0.108753	0.162043
	L1	0.196587	0.213196	0.288291	0.116109	0.1395	0.150446
	L1-2	0.22025	0.210781	0.206509	0.0922764	0.105235	0.148625
	L2	0.202163	0.250982	0.28344	0.120128	0.143835	0.158575
	L2-3	0.231007	0.259525	0.243457	0.109022	0.121755	0.170216
	L3	0.204681	0.283727	0.317753	0.121343	0.165836	0.178367
	L3-4	0.242914	0.249189	0.318311	0.146221	0.147954	0.178269
	L4	0.128809	0.303354	0.219526	0.156701	0.197167	0.219515
	L4-5	0.0850259	0.355265	0.261867	0.222379	0.236048	0.242516
	L5	0.0178312	0.323767	0.151576	0.0975247	0.139515	0.173598
	L5-L6	0.0144934	0.313996	0.0478847	0.0488951	0.119802	0.0836987
	L6		0.159029				0.0228345
	L6-S1		0.240798
DS:VC
		1	2	3	4	5	6
	PIG	0.502041	0.528181	0.427496	0.510267	0.625964
	T1	0.624654	0.686231	0.607683	0.706255	0.498912
	T1-2	0.802822	0.680886	0.538987	0.555101
	T2	0.565369	0.634832	0.726982	0.615668
	T2-3	0.663301	0.75385	0.682698	0.53601
	T3	0.537672	0.691782	0.747841	0.556509		0.51543
	T3-4	0.569812	0.678434	0.682532	0.583892	0.566771	0.542582
	T4	0.688637	0.566715	0.665904	0.50382	0.654677	0.402784
	T4-5	0.619857	0.625767	0.564187	0.527803	0.558444	0.44279
	T5	0.619549	0.733593	0.589683	0.5046	0.627012	0.489465
	T5-6	0.585288	0.636347	0.570088	0.552056	0.686808	0.511927
	T6	0.53578	0.615634	0.652764	0.501467	0.677707	0.511353
	T6-7	0.517684	0.686604	0.623305	0.462923	0.605375	0.490718
	T7	0.518522	0.564037	0.673979	0.493349	0.645391	0.451414
	T7-8	0.561533	0.576098	0.652413	0.480882	0.616768	0.454854
	T8	0.548696	0.641687	0.604338	0.547247	0.584643	0.427693
	T8-9	0.599043	0.591969	0.5907	0.486763	0.567601	0.456109
	T9	0.432813	0.566748	0.509238	0.53561	0.60419	0.464124
	T9-10	0.552239	0.636777	0.625458	0.508939	0.577045	0.505153
	T10	0.525772	0.513659	0.58581	0.525201	0.684366	0.466485
	T10-11	0.548303	0.69256	0.612066	0.558767	0.625067	0.498955
	T11	0.587319	0.585097	0.688366	0.467852	0.520057	0.491169
	T11-12	0.690034	0.742567	0.518562	0.664222	0.655213	0.628902
	T12	0.519229	0.481533	0.617042	0.5059	0.54541	0.459578
	T12-13	0.501188	0.690449	0.67689	0.719689	0.709122	0.573676
	T13	0.657613	0.455147	0.867329	0.539324	0.552524	0.518033
	T13-14	0.55598	0.666598	0.593307	0.662461	0.487638	0.568884
	T14	0.717398	0.492173	0.562671	0.563032	0.60069	0.498756
	T14-L1	0.564184	0.700454	0.640677	0.63121	0.702939	0.601008
	L1	0.649437	0.701346	0.389114	0.560317	0.509014	0.477345
	L1-2	0.634495	0.693525	0.665355	0.644998	0.590852	0.5433
	L2	0.777834	0.598017	0.509774	0.543086	0.565526	0.516731
	L2-3	0.724607	0.802926	0.693472	0.715654	0.547063	0.637914
	L3	0.986256	0.575604	0.745171	0.600869	0.468548	0.530007
	L3-4	0.505753	0.82376	0.611102	0.642794	0.532228	0.692234
	L4	0.63018	0.823579	0.73597	0.855313	0.593919	0.642871
	L4-5	0.325181	0.771162	0.600945	0.49886	0.421384	0.567028
	L5	0.504503	0.707444	0.50154	0.532345	0.342788	0.658717
	L5-L6		0.518069		0.322223		0.412602
	L6		0.535602		0.185661
